# Supplementary material for: Influence of Altered Microbes on Soil Organic Carbon Availability in Karst Agricultural Soils Contaminated by Pb-Zn Tailings
Source: Front Microbiol. 2018 Aug 31;9:2062. doi: 10.3389/fmicb.2018.02062 (PMC6127319; doi:10.3389/fmicb.2018.02062)
Supplement: TABLE S1 — The details soil parameters of Pb-Zn-tailings-contaminated karst soil in Sidi Village. (A) AN, CEC, TN, SOC, DOC, POC, MBC and pH of Pb-Zn-tailings-contaminated karst soil in Sidi Village; (B) The concentration of Pb, Zn, Cu, and Cd in Sidi Village; (C) Soil bacterial and fungal abundance in Sidi Village; (D) The utilization profiles of 31 carbon sources in Sidi Village. [file Table_1.XLS]

## Sheet: Spe
	AN	CEC	TN	SOC	DOC	POC	MBC	pH
ck1	77.2121	8.73278	0.0693434	18.3951	179.93	7.34	247.977	4.56
ck2	84.0406	9.0771	0.0486884	32.8594	95.23	2.18	392.312	4.69
ck3	103.352	7.58909	0.058168	21.3604	150.15	2.54	631.15	5.06
ck4	105.271	8.58931	0.0625015	19.4295	236.08	4.47	638.238	6.48
y1	50.6233	8.85894	0.711	24.8084	267.84	4.79	267.684	5.35
y2	119.284	10.017	0.0554627	24.7566	235.63	7.05	476.304	5.46
y3	73.1539	6.49474	0.0480718	23.3085	304.04	5.65	453.665	5.16
y4	79.2454	6.679	0.0571242	11.8611	344.48	4.11	397.969	5.88
y5	115.807	6.70839	0.0930047	18.9295	209.18	4.09	524.764	5.01
y6	116.197	9.00892	0.066382	14.5678	240.87	2.61	405.041	6.25
y7	129.499	8.57777	0.0799042	37.5142	211.65	3.52	650.838	4.91
y8	108.321	7.06366	0.0691185	13.9644	225.87	3.15	586.713	5.02
y9	82.5381	8.49915	0.0626257	10.3612	104.5	5.39	160.152	6.05
y10	95.5321	8.38266	0.0729487	18.2227	163.61	4.25	311.185	5.905
y11	99.1239	7.56955	0.0719768	12.5507	121.27	5.58	323.567	6.44
y12	115.943	7.77891	0.0626257	13.7575	139.48	4.65	389.848	5.955
y13	122.034	10.8928	0.072514	27.2392	161.2	7.08		5.36
g1	82.9231	8.6481	0.0481486	17.2917	229.37	6.87	394.074	5.36
g2	116.871	8.64844	0.0878464	20.0674	158.99	3.58442	306.162	5.02
g3	106.252	7.55955	0.0807197	15.2402	145.68	6.89372	56.7135	5.36
g4	80.136	5.60821	0.0545069	12.3783	139.27	6.64471	461.076	5.51
g5	126.96	6.12853	0.0734252	16.7918	132.56	7.6965	85.2242	5.84
g6	83.1337	8.40781	0.0479808	12.1887	167.2	5.83566	138.807	5.19
g7	40.4716	8.59914	0.0444985	17.1366	142.19	2.90728	80.8655	5.33
g8	100.542	8.25769	0.0655604	12.5162	91.6	1.95495	66.9298	4.42
g9	105.243	11.8874	0.062483	11.8439	139.28	4.8657	46.3626	5.82
g10	80.0244	7.20957	0.0480255	9.18892	112.58	3.39022	409.181	5.68
g11	99.0847	7.02873	0.0673566	13.3782	142.05	4.51945	220.156	4.8
g12	79.94	6.20426	0.0462657	12.1887	158.62	2.51036	337.107	5.26
g13	97.4178	7.89795	0.0520982	11.275	134.61	2.81011	570.402	4.52
g14	100.31	7.20855	0.0538766	15.6022	146.88	6.88992	584.164	4.405
s1	106.147	7.08887	0.0656756	39.7037	234.49	6.51	384.078	5.27
s2	83.6839	9.6573	0.0644456	19.895	157.98	8.52	289.591	5.76
s3	109.587	13.5981	0.0592737	16.2401	162.41	5.72	255.298	5.66
s4	86.0105	10.4383	0.0631175	14.5678	134.5	7.61	353.54	6.28
s5	147.556	10.5075	0.0946927	27.0668	177.8	14.71	261.092	6.07
s6	204.556	8.95928	0.138197	36.8246	170.21	6.15	270.92	6.47
s7	137.747	8.9691	0.100965	34.8938	173.66	4.73	346.386	6.61
s8	122.816	8.06903	0.079049	19.2571	190.53	7.65	304.242	5.73
s9	115.168	8.15967	0.0732943	31.1527	247.59	6.55	187.567	5.78
s10	119.555	8.42831	0.080785	33.618	513.96	7.87	198.585	5.86
s11	115.069	7.49955	0.0715096	31.7906	451.15	4.82	118.121	5.715
s12	120.287	14.9843	0.0412208	16.5332	148.42	6.87	158.869	6.02
s13	116.145	13.9972	0.0741407	27.4116	138.71	3.58	113.333	5.53

## Sheet: metal
	Pb	Zn	Cu	Cd	DTPA-Pb	DTPA-Zn	DTPA-Cu	DTPA-Cd
ck1	33.1039	89.4508	20.4339	82.1727	6.748	0.9084	0.268	4.2
ck2	48.1945	159.644	11.2212	16.2193	7.502	0.89	0.2838	4.408
ck3	22.1478	154.328	53.0526	4.7123	7.724	0.966	0.2722	4.816
ck4	8.63396	147.977	13.6206	14.3899	9.95	0.9874	0.403	4.492
y1	279.945	885.488	111.622	57.6947	154.72	18.628	10.2	4.624
y2	1765.55	2223.46	249.284	61.0548	536.4	46.72	44.6	4.492
y3	1285.13	1933.82	255.246	52.5767	608.4	31.8	30.768	4.62
y4	1366.34	2073.44	136.649	78.888	600.8	42.36	35.9	4.664
y5	739.234	1740.68	77.3073	91.0651	346.72	32.008	23.128	4.828
y6	319.858	868.625	86.7791	56.6957	210.04	23.024	11.376	4.6
y7	982.731	1177.2	194.74	49.5019	394.08	27.592	25.972	4.64
y8	2532.84	1436.09	225.594	63.5655	960	34.564	55.52	4.484
y9	2074.8	1449.44	227.006	48.2807	800	37.104	39.88	4.392
y10	629.548	1002.4	133.776	68.323	305.52	28.372	20.544	4.5
y11	1788.55	1797.19	276.089	44.4783	761.2	37.508	36.476	4.74
y12	1580.32	1985.56	126.603	78.3549	696.8	39.928	34.384	4.856
y13	1067.63	1228.45	459.341	17.9823	484.4	25.24	28.396	4.832
g1	1807.45	3466.62	83.1525	174.619	382.48	74.2	39.012	4.496
g2	1137.26	2112.58	124.764	79.5101	524.4	40.88	30.524	4.856
g3	1414.63	2029.16	203.758	55.0654	523.6	46.28	34.744	4.944
g4	718.236	1660.11	89.2854	91.3923	398.44	36.792	30.448	5.124
g5	600.595	1657.96	69.4896	90.3732	327.36	39.852	21.28	5.08
g6	476.926	943.237	249.365	29.1942	396.56	33.476	24.476	5.2
g7	440.888	795.587	186.593	26.046	289.24	13.62	14.724	4.78
g8	293.276	543.374	236.136	16.5159	274.2	18.624	12.044	4.816
g9	406.869	806.052	149.886	36.0273	203.84	7.432	9.508	4.576
g10	407.653	879.685	106.62	40.5177	251.16	23.888	11.456	4.904
g11	597.551	946.63	298.303	21.924	332.8	16.396	18.596	4.528
g12	599.154	824.834	285.599	18.7676	329.08	16.844	16.052	4.764
g13	586.899	770.453	120	23.6844	384.04	18.732	15.968	4.808
g14	584.291	639.255	817.383	7.16922	366.48	5.108	17.08	4.704
s1	1343.21	2509.93	75.1093	125.684	345	321.8	35.984	5.044
s2	1333.65	2802.57	69.5446	145.518	351.28	59.6	36.112	5.124
s3	1166.39	2083.74	143.775	64.5454	548.8	41.8	38.2	5.1
s4	1538.88	3004.63	111.904	105.983	432	73.4	48.32	4.996
s5	758.231	1384.71	114.024	65.6004	382.72	31.864	21.892	4.916
s6	3233.92	2289.9	252.016	77.6141	746.4	41.24	68.36	5.168
s7	1389.76	1674.01	88.1016	94.6634	570.4	38.488	31.024	4.908
s8	890.425	1170.38	135.311	40.6471	409.6	21.484	16.884	5.168
s9	754.558	1236.09	191.658	39.3409	295	17.432	25.836	5.168
s10	850.423	1129.97	163.159	45.4772	399.28	17.152	27.856	4.916
s11	1065.58	1120.9	604.742	133.427	481.2	20.344	29.78	4.904
s12	934.502	1063.5	893.645	80.7927	413.2	15.388	27.608	4.792
s13	2789.95	1791.93	352.534	38.4644	830.8	39.884	53.4	4.684

## Sheet: microorganism
	bacterial	fungi
ck1	7.54914e+10	1.31032e+08
ck2	1.08541e+11	7.3862e+07
ck3	9.22322e+10	4.00977e+07
ck4	9.50472e+10	1.13196e+08
y1	4.12398e+10	1.89504e+07
y2	1.51334e+11	5.67639e+07
y3	1.57417e+11	4.2984e+07
y4	1.3944e+11	1.7799e+07
y5	1.43694e+11	3.74865e+07
y6	1.29394e+11	5.45389e+07
y7	1.15306e+11	3.65558e+07
y8	5.8161e+10	6.13951e+07
y9	1.93774e+11	7.67689e+07
y10	5.59598e+10	4.13281e+07
y11	9.2246e+10	5.07234e+07
y12	1.21283e+11	3.10124e+07
y13	6.80723e+10	3.80174e+07
g1	1.97197e+10	3.59218e+08
g2	2.87838e+10	1.3896e+07
g3	2.5908e+10	2.76075e+07
g4	3.30736e+10	3.24025e+07
g5	2.93717e+10	3.85707e+07
g6	3.72081e+10	7.01132e+06
g7	2.37281e+10	8.13496e+07
g8	1.32191e+10	2.41239e+07
g9	7.02113e+09	5.46881e+07
g10	1.57196e+10	3.64467e+07
g11	1.39408e+10	8.58998e+06
g12	1.11032e+10	1.87932e+06
g13	2.80157e+09	1.31824e+07
g14	8.24575e+09	8.39266e+06
s1	8.05749e+10	1.61425e+07
s2	3.4683e+10	8.87187e+06
s3	4.71709e+10	2.6933e+07
s4	1.26247e+11	1.1164e+07
s5	1.92168e+11	1.66512e+07
s6	2.27399e+11	1.41293e+07
s7	1.3408e+11	1.94873e+07
s8	1.82901e+11	2.59876e+07
s9	2.2588e+11	4.42284e+07
s10	3.83808e+11	2.0482e+07
s11	1.34806e+11	1.80426e+07
s12	3.4617e+11	2.22843e+07
s13	1.99021e+10	7.24967e+07

## Sheet: carbon source
	D-Xylose	a-D-Lactose	ß-Methyl-D-Glucoside	a-D-Glucose-1-Phosphate	a-Cyclodextrin	Glycogen	D-Cellobiose	L-Arginine	L-Asparagine	L-Phenyalanine	L-Serine	L-Threonine	Glycyl-L-Glutamic Acid	Pyruvic Acid Methyl Ester	Tween40	Tween80	D-Galactonic acid γ-lactone	i-Erythritol	D-Mannitol	D,L-a-Glycerol Phosphate	Phenylethylamine	Putrescine	N-Acetyl-D-Glucosamine	D-Galacturonic Acid	D-Glucosaminic Acid	2-Hydroxybenzoic Acid	4-Hydroxybenzoic Acid	r-Hydroxybutyric Acid	Itaconic Acid	a-Ketobutyric	D-Malic Acid
ck1	1.17767	1.08467	1.55133	0.126	0.0233333	1.219	0.088	0.0226667	0.0666667	0.004	1.47633	1.75167	1.55	0.482	0.469	1.34233	0.462333	0.45	1.30233	0.0206667	0.199333	0.334667	0.379667	0.768	0.970667	1.04167	1.07833	1.129	0.550333	0.754333	0.949
ck2	0.678333	1.218	1.476	1.353	0.0153333	0.657667	0.377667	0.039	0.0623333	0	1.52267	1.617	1.73533	0.450333	0.381333	1.056	0.854	0.404333	1.56533	0.0146667	0.527667	0.317333	0.210333	1.334	1.12067	1.52533	1.405	1.54933	0.095	0.452667	0.881
ck3	0.817	1.43033	1.48567	0.901667	0.0333333	1.18333	0.401333	0.329667	0.117667	0.477667	1.634	1.77133	1.53967	0.373667	0.300667	1.042	1.41967	0.510667	1.37233	0.0643333	0.672333	0.419	0.595	1.137	1.30667	1.50233	0.975	1.658	0.523	1.07167	1.24967
ck4	0.562	1.36733	1.307	0.00266667	0.566667	1.081	0.849	0.342	0.0316667	0.004	1.88933	1.75333	1.66667	0.0336667	0.261	0.628333	1.46767	0.254	1.70833	0.0843333	1.477	0.982333	0.803333	1.19367	1.88667	1.64433	1.289	1.56433	0.606	1.274	0.995
y1	0.677	0.607667	1.44	0.00133333	0.002	0.330333	0.428	0.006	0	0.560333	1.164	1.68167	0.645667	0.834	0.147667	0	0.557333	0	1.16633	0.061	0.597333	0	0.888667	0.647333	1.48833	1.08667	1.11733	0.590667	0.243	0.768667	1.17767
y2	1.20933	1.29967	1.49767	0.0573333	0.516333	0.495	0.027	0.0126667	0.062	0.037	1.10967	1.13333	0.547667	0.00133333	0.127	0	0.395667	0	0.384667	0.0956667	0.345	0.753667	0.438	0.152333	1.00033	0.922667	0.317333	0.840667	0.480333	1.23767	0.041
y3	0.978	1.17133	1.60533	1.28867	0.00433333	0.47	0.0123333	1.01767	0.00433333	0.403667	1.546	1.65867	0.687	0.114	0.215667	0.264667	1.37067	0.293667	1.13567	0.124	0.193	0.462333	0.641667	0.342667	1.15467	1.176	0.772	1.315	0.414	0.813	0.283667
y4	0.51	0.046	0.492	0.014	0.003	0.16	0.038	0.014	0.046	0.103	0	0.012	0.358	0.002	0.069	0.372	0.006	0.004	0.154	0.057	0.552	0.388	0.05	0	0.526	0.011	0.004	0	0.134	0	0.012
y5	0.503	1.197	0.777	0.002	0.001	0.764	0.507	0.334	0.003	0.704	0.72	1.291	0.595	0.405	0.006	0.291	0.354	0	0.863	0.004	0.206	0	0.847	0.884	1.614	0.152	1.812	0.305	0.214	0.01	0.989
y6	1.148	1.396	1.36	0.6	0.434	0.659	0.196	0.6	0.045	0.009	1.658	1.527	1.599	0.098	0.131	0.579	1.146	0	0.923	0.022	0.456	0.611	0.537	1.092	1.458	1.37	0.706	1.13	0.909	1.1	0.854
y7	0.602	1.314	1.57	0.257	0.549	1.106	0.957	0.213	0.086	0.156	1.548	1.573	1.554	0.144	0.239	0.508	1.321	1.186	1.472	0.042	0.994	0.611	0.732	1.508	1.6	1.161	1.589	0.951	0.428	1.106	0.976
y8	1.085	1.246	1.267	0	0.71	0.271	0	0.157	0.003	0.042	0.781	1.417	0.767	0.095	0.124	0.427	0.181	0.007	1.04	0.104	0.614	0.606	0.843	0.624	0.983	1.015	0.597	0.393	1.058	0.619	0.125
y9	0.33	0.273	0.482	0	0.047	0.11	0.015	0	0.06	0.021	0.643	0.492	0	0.003	0.339	0.005	0.002	0	0.054	0.04	0.145	0.001	0.009	0.001	0	0.415	0.23	0.071	0.495	0	0.038
y10	0.946	1.291	0.957	0	0.431	0.628	1.654	0.801	0.137	1.182	1.963	1.438	1.698	0.143	0.056	0.892	0.362	0	1.006	0.012	0.3	0.413	0.911	1.665	1.395	1.193	1.993	0.775	0.933	0.472	0.957
y11	0.713	0.129	0.274	0	0.007	0.342	0.003	0	0.061	0	0.077	0.954	0	0.001	0.084	0.006	0.002	0.028	0.054	0.008	0.001	0.146	0.018	0.002	0.02	0.046	0.017	0.001	0.263	0.001	0.003
y12	0.606	0.979	0.629	0.001	0.045	0.085	0.012	0	0.111	0.215	1.276	0.576	0.746	0.011	0.048	0.002	0.002	0.001	0.268	0.049	0.122	0.343	0.302	0	0.827	1.438	0.343	0.698	0.74	0	0.084
y13	1.029	0.479	0.985	0.222	0.674	0.303	0.49	0	0.052	0.056	0.052	0.995	0.619	0.048	0.105	0.001	0.014	0	0.295	0.068	0.009	0.517	0.297	0.037	0.351	0.047	0.671	1.431	0.495	0.034	0.271
g1	1.273	1.147	0.923	0	1.146	0.539	0.937	0.032	0.207	0.101	1.253	1.37	0.347	0.302	0.086	0.011	0.161	0.586	1.458	0.035	0.458	0.36	1.099	0.923	1.158	0.884	1.577	1.435	0.631	1.116	0.426
g2	1.204	1.399	1.178	0.007	0.019	0.601	0.424	0.201	0.036	0.009	0.617	1.156	0.359	0.027	0.131	0.51	0.029	0.434	1.106	0.086	0.497	0.56	0.536	1.181	0.899	0.504	0.818	0.607	0.323	0.016	0.003
g3	0.796	0.457	0.564	0.348	0.512	0.43	0.006	0.104	0.122	0.089	0.613	0.835	0.002	0.021	0.038	0.43	0.04	0.036	0.5	0.019	0.026	0.001	0.915	1.137	0.327	0.061	1.519	0.365	0.028	0.03	0.071
g4	0.685	1.308	1.617	0.964	1.016	0.838	0.627	0.538	0.086	1.27	1.808	1.598	1.112	0.203	0.247	0.87	0.448	0	1.432	0.01	0.718	0.489	1.231	1.666	1.596	1.39	1.681	1.374	1.394	0.687	0.728
g5	0.757	0.623	0.966	0.511	0	0.435	0.053	0.106	0.012	0.322	1.236	1.215	0.636	0.005	0.042	0.405	0	0.452	0.795	0.002	0.223	0.393	0.382	1.752	0.851	0.594	0.136	1.634	0.414	0.677	0
g6	0.699	1.287	0.924	0.001	0.144	0.104	0.035	0.304	0.133	0.455	1.095	0.055	1.228	0.018	0.002	0.164	0.1	0	0.626	0.002	0.062	0.443	0.034	0.237	0.655	0.737	0.049	0.322	0.051	0.402	0.414
g7	1.022	0.178	0.27	0.284	0.013	0.398	0.269	0.424	0.031	0.031	0.002	0.956	0.652	0.161	0.02	0.004	0.048	0	0.474	0.042	0.003	0.204	0.126	0.362	0.515	0.035	0.528	0.002	0.277	0.071	0.234
g8	1.047	1.228	1.618	0.395	0.497	0.898	0.423	0.16	0.12	0.476	1.625	1.478	1.503	0.288	0.342	0.56	0.135	0.276	1.466	0.064	0.202	0.029	0.902	1.324	1.475	0.887	0.82	1.083	0.976	0.887	1.005
g9	0.587	0.783	1.123	0.011	0.034	0.427	0.024	0.001	0.063	0.339	0	0.962	0.015	0.304	0.185	0.007	0.003	0	0.493	0.008	0.01	0.003	0.44	0.276	0.418	0.002	0.122	0.006	0.026	0.007	0.009
g10	1.111	1.467	1.176	0.004	0.32	0.251	0.884	0.684	0.04	0.023	0.704	1.546	0.705	0.025	0.048	0.353	0.148	0	0.829	0.013	0.569	0.015	0.311	1.53	1.65	0.31	1.024	0.938	0.726	0.128	0.002
g11	0.775	0.587	0.388	1.133	0.011	0.762	1.288	0.18	0.06	0.085	0.071	1.237	0.012	0.009	0.013	0.007	0.002	0.012	0.122	0.004	0.003	0.003	0.426	0.003	0.003	0.007	0.027	0.006	0.882	0.266	0.018
g12	2.123	2.681	2.746	2.061	1.789	2.145	2.746	2.016	1.848	2.348	2.816	2.811	2.905	1.49	1.662	2.016	2.563	1.605	2.638	1.328	2.171	2.095	2.421	2.295	2.797	2.653	2.299	2.233	1.836	2.301	2.142
g13	1.344	0.198	0.28	0.011	0.141	0.78	0.053	0.023	0.065	0.032	0	0.731	0.004	0	0.011	0.005	0.047	0	0.07	0.051	0.009	0.06	0.143	0.002	0.256	0.039	0.199	0.042	0.018	0.015	0.043
g14	0.947	0.937	0.694	0.008	1.212	0.684	0.235	0.22	0.154	0.057	1.275	0.885	1.5	0.272	0.21	0.16	0.102	0.272	0.636	0.055	0.014	0.568	0.204	0.438	0.646	0.798	0.345	1.152	0.48	0.681	0.818
s1	1.035	0.64	1.221	0.005	0.011	0.147	0.065	0	0.022	0.012	0.586	1.228	0.001	0.006	0.015	0.001	0	0	0.618	0.112	0.541	0	0.023	0	1.078	0.871	0	0.773	0.003	0	0.504
s2	0.604	0.538	0.344	0.001	0.015	0.058	0.081	0.004	0.062	0	0.487	0	0.381	0.133	0.017	0.012	0.004	0	0.069	0.166	0	0.002	0.003	0.564	0.002	0.001	0.317	0.043	0.087	0.002	0.009
s3	0.565	0.055	1.001	0.006	0.005	0.565	0.071	0	0.052	0.093	0.037	0.638	0.606	0.056	0.031	0.004	0.012	0.003	0.593	0.011	0.001	0	0.001	0.005	0.82	1.128	0.063	0	0.703	0.045	0.018
s4	0.034	0.695	0.016	0	0.005	0.147	0.037	0.001	0.073	0.032	0.018	0.033	0.016	0.198	0.079	0.011	0.041	0	0.075	0.002	0.016	0.015	0.387	0.01	0.441	0.001	0.611	0.001	0.015	0.002	0.549
s5	0.64	1.088	0.371	0.025	0.028	0.053	0.432	0.099	0.056	0.275	1.098	0.715	0.52	0	0.202	0.333	0.028	0	0.283	0	0.314	0.245	0.003	0.004	1.276	0.09	0.991	0.112	0.454	0.029	0.046
s6	1.045	1.121	1.13	0.491	0.611	0.399	0	0.122	0.087	0.019	0.034	0.541	0.283	0.002	0.038	0	0.451	0.003	0.187	0.02	0	0.05	0.004	0	0.245	0.001	0.26	0.085	0.295	0.178	0.003
s7	0.588	1.398	1.29	0.012	0.542	0.161	0.48	0.043	0.074	1.055	1.114	1.213	0.017	0.007	0.019	0.519	0.015	0.001	1.337	0.023	0.33	0.25	0.082	0.854	0.919	0.169	0.688	0.41	0.531	0.646	0.541
s8	0.737	0.99	0.845	0	0.011	0.076	0.003	0.001	0.167	0.029	0.592	0	0	0.025	0.058	0.007	0.447	0.002	0.633	0.042	0.267	0.009	0.561	0.003	0.407	0.155	0.023	0.008	0.015	0.004	0.234
s9	0.636	0.27	0.313	0.002	0.029	0.833	0.192	0.005	0.038	0.061	1.273	0.866	0.856	0.014	0.039	0.003	0.001	0	0.495	0.018	0.001	0.187	0.507	1.144	1.029	0.022	0.881	0.026	0.627	0.048	0.835
s10	0.039	1.197	0.905	0.031	0.342	0.478	0.128	0.063	0.07	0.021	0.054	0.591	0.41	0.025	0.026	0.009	0.006	0	0.135	0.084	0.319	0.071	0.015	0.007	0.974	0.583	0.003	0.011	0.23	0.002	0.292
s11	1.386	1.451	1.333	0.38	0.232	0.438	0.006	0.277	0.32	0.011	1.183	0.747	1.005	0.053	0.085	0.239	0.407	0.014	0.455	0.025	0.121	0.551	0.498	0.551	0.423	0.779	0.007	0.524	0.473	0.286	0.172
s12	0.534	1.337	1.33	0	0.061	0.007	0.002	0.001	0.359	0.008	1.06	0.514	0.914	0.02	0.017	0.003	0.289	0.1	1.066	0	0.344	0.169	0.056	0.004	0.001	0.558	0.549	0.091	0.022	0.001	0.022
s13	0.609	1.448	0.937	0.008	0.024	0.183	0	0.307	0.085	0.017	0.03	1.048	0.009	0.016	0.051	0.003	0.452	0.005	0.827	0.019	0.002	0.083	0.007	0.016	0.77	0.361	1.049	0.08	0.091	0.001	0.148
