# Supplementary material for: Influence of Altered Microbes on Soil Organic Carbon Availability in Karst Agricultural Soils Contaminated by Pb-Zn Tailings
Source: Front Microbiol. 2018 Aug 31;9:2062. doi: 10.3389/fmicb.2018.02062 (PMC6127319; doi:10.3389/fmicb.2018.02062)
Supplement: TABLE S3 — Correlative analysis of the 33 most abundant OTUs and 31 carbon sources. [file Table_3.XLS]

## Sheet: Sheet5
	L-Asparagine	D-Malic Acid	OTU_1	OTU_2	OTU_3	OTU_4	OTU_5	OTU_6	OTU_7	OTU_8	OTU_9	OTU_10	OTU_11	OTU_12	OTU_14	OTU_15	OTU_17	OTU_18	OTU_19	OTU_22	OTU_24	OTU_26	OTU_28	OTU_32	OTU_33	OTU_34	OTU_27	OTU_45	OTU_52	OTU_56	OTU_73	OTU_75	OTU_99	OTU_109	OTU_110
a-Cyclodextrin	0.598**	0.454**	-0.212327	0.0328582	-0.0951657	-0.112106	-0.157453	0.0220623	0.0115176	0.0502393	-0.207706	0.0686102	-0.0469539	-0.0493294	0.18466	-0.00158018	-0.202343	-0.034945	-0.0916093	0.123376	0.110121	-0.0815811	0.313*	-0.0291401	0.0846112	-0.00495628	-0.0997439	0.0397551	0.125716	-0.0660174	-0.0934424	0.151813	-0.240617	0.125883	-0.125905
L-Asparagine		0.519**	-0.100467	0.0936366	-0.0274199	0.0184085	-0.0225325	0.243194	-0.0286604	-0.0148252	-0.0571405	0.183728	0.0715301	0.0164481	0.203577	0.216018	-0.0122302	0.148449	0.0195032	0.0494938	0.383**	0.176448	0.331*	0.062085	-0.00720218	0.0348192	0.0046305	0.132973	0.0450355	0.12411	0.0406234	0.350*	-0.00504954	0.292*	0.00675736
D-Malic Acid			-0.186316	-0.100384	-0.13946	0.286*	0.361**	-0.0557508	-0.102238	-0.155559	-0.171383	0.0228508	0.0964893	-0.203558	0.0939496	0.20755	-0.212013	-0.10285	0.387**	0.10514	0.151661	-0.138302	0.0450416	0.363**	-0.119197	-0.12667	0.384**	-0.0667101	-0.0205279	0.121955	-0.0946503	0.285*	-0.225269	0.301*	-0.0532712
OTU_1				-0.0547887	-0.132438	-0.19969	-0.1795	-0.160543	-0.122486	-0.245371	0.705**	-.274*	-.266*	0.390**	0.280*	-.310*	0.196767	0.240779	-0.213357	-0.113738	0.0844271	-0.203876	-0.201792	-0.206362	0.202309	-0.157371	-0.17405	-0.161941	0.180225	-.285*	-0.0890747	-.354**	0.494**	-0.10995	-0.0631299
OTU_2					-0.225921	0.03312	-0.194711	0.786**	-0.202315	0.0419651	0.0248416	0.374**	0.217893	0.730**	0.513**	0.469**	0.704**	0.793**	-0.134763	0.651**	0.778**	0.734**	0.0363852	-0.153664	0.635**	-0.181331	-0.120306	0.856**	0.157651	0.631**	0.816**	0.533**	0.470**	0.574**	0.685**
OTU_3						-0.0994811	-0.0800966	-0.148625	0.244416	0.468**	-0.105089	-0.0200581	-0.0514028	-0.144947	-.338*	-0.115899	-0.157395	-0.214743	-0.0877636	-.257*	-0.222592	-0.117709	0.314*	-0.0399444	-0.239142	0.943**	0.0725152	-0.134787	-0.210463	-0.143174	-0.155739	-0.0168265	-0.227592	-0.187416	-0.180858
OTU_4							0.888**	0.0954601	-0.097241	-0.0562849	-0.137359	0.01022	0.305*	-0.0441943	0.0443818	0.487**	0.0213472	0.0167511	0.957**	0.192601	0.100067	0.0684579	-0.0448914	0.932**	-0.0394319	-0.104155	0.846**	0.174156	-0.144277	0.501**	0.295*	0.520**	-0.125746	0.535**	0.429**
OTU_5								-0.115678	-0.0782442	-0.0789738	-0.134749	-0.101207	0.286*	-0.192288	-0.106095	0.418**	-0.136315	-0.185227	0.955**	0.000381239	-0.114663	-0.129796	-0.0742482	0.866**	-0.220114	-0.0949221	0.885**	-0.0404351	-0.220816	0.406**	0.0754048	0.314*	-0.249325	0.358**	0.232877
OTU_6									-0.137179	0.246159	-0.0608808	0.722**	0.556**	0.526**	0.420**	0.748**	0.525**	0.707**	-0.0493558	0.419**	0.623**	0.959**	0.152357	-0.0347972	0.415**	-0.091542	-0.0394809	0.853**	-0.0329016	0.664**	0.792**	0.659**	.361**	0.556**	0.723**
OTU_7										0.106824	-0.0972607	0.020697	0.00339219	-0.152932	-.332*	-0.133614	-0.144965	-0.242396	-0.0867803	-0.246386	-0.220405	-0.137802	0.00471828	-0.0285378	-0.23898	0.0417522	0.0323274	-0.149527	-0.201248	-0.122284	-0.144165	-0.128153	-0.212249	-0.188044	-0.19073
OTU_8											-0.205042	0.563**	0.502**	-0.0176453	-0.107644	0.367**	-0.212635	-0.0855094	-0.0939613	-0.246712	-0.241308	0.255*	0.830**	0.0718245	-.268*	0.613**	0.0310007	0.239179	-.257*	0.0472982	0.0467572	0.20485	-.324*	-0.134352	0.0654961
OTU_9												-0.201724	-0.188054	0.524**	0.220994	-0.216349	0.484**	0.411**	-0.153275	-0.114726	0.221262	-0.123064	-0.167154	-0.165438	0.152926	-0.125889	-0.180835	-0.0606856	0.221807	-0.128507	0.0141736	-0.234691	.453**	-0.0193525	-0.00431552
OTU_10													0.806**	0.118339	0.120772	0.725**	0.0322798	0.246398	-0.0256191	0.0083181	0.128537	0.671**	0.329*	0.0674048	0.0508649	0.0485278	-0.0192541	0.499**	-0.182344	0.408**	0.365**	0.560**	-0.12569	0.177926	0.342*
OTU_11														0.0110573	0.0350126	0.736**	-0.0169754	0.15363	0.310*	-0.0222717	0.0275396	0.529**	0.240597	0.309*	-0.0692666	0.0136017	0.336*	0.373**	-0.220326	0.483**	0.318*	0.553**	-0.193308	0.234578	0.416**
OTU_12															0.451**	0.253218	0.801**	0.818**	-0.18162	0.421**	0.620**	0.428**	-0.0171806	-0.175453	0.562**	-0.12416	-0.128861	0.631**	0.115831	0.399**	0.583**	0.233865	0.498**	0.394**	0.514**
OTU_14																0.277*	0.316*	0.646**	-0.0181402	0.704**	0.593**	0.389**	0.038456	-0.0267736	0.783**	-.278*	0.0754596	0.447**	0.655**	0.289*	0.471**	0.450**	0.506**	0.627**	0.616**
OTU_15																	0.170198	0.352*	0.442**	0.292*	0.325*	0.710**	0.24135	0.437**	0.155824	-0.0501249	0.465**	0.708**	-0.146297	0.802**	0.652**	0.762**	-0.029251	0.616**	0.687**
OTU_17																		0.838**	-0.116849	0.381**	0.721**	0.479**	-0.181662	-0.189966	0.507**	-0.171579	-0.154056	0.612**	0.0476897	0.498**	0.690**	0.272*	0.594**	0.466**	0.560**
OTU_18																			-0.126799	0.565**	0.797**	0.644**	-0.0591063	-0.161552	0.668**	-0.190785	-0.107286	0.689**	0.183403	0.488**	0.729**	0.437**	0.604**	0.581**	0.686**
OTU_19																				0.114665	-0.0333966	-0.0847267	-0.0773452	0.926**	-0.114258	-0.102822	0.904**	0.0104694	-0.155555	0.443**	0.128266	0.459**	-.264*	0.453**	0.303*
OTU_22																					0.652**	0.370**	-0.169142	0.0406197	0.781**	-.260*	0.224406	0.537**	0.528**	0.517**	0.558**	0.571**	0.294*	0.739**	0.670**
OTU_24																						0.561**	-0.0787954	-0.0932205	0.610**	-0.211831	-0.0368975	0.672**	0.375**	0.566**	0.730**	0.499**	0.640**	0.724**	0.625**
OTU_26																							0.132353	-0.0731665	0.363**	-0.0650391	-0.0727096	0.826**	-0.029111	0.620**	0.784**	0.592**	0.386**	0.489**	0.706**
OTU_28																								0.061381	-0.188167	0.520**	0.000526059	0.192406	-0.126748	0.00826976	0.0164067	0.201789	-.262*	-0.0235629	0.0160315
OTU_32																									-0.159483	-0.0398628	0.814**	0.00254451	-0.192621	0.310*	0.0723096	0.444**	-.295*	0.365**	0.224398
OTU_33																										-0.244931	-0.0834385	0.501**	0.560**	0.358**	0.576**	0.411**	0.451**	0.577**	0.572**
OTU_34																											0.0343727	-0.069782	-0.197759	-0.123481	-0.12772	0.0208131	-0.251791	-0.175377	-0.148361
OTU_27																												0.0403407	-0.0634751	0.464**	0.118464	0.485**	-0.240145	0.501**	0.396**
OTU_45																													0.0367018	0.760**	0.906**	0.679**	0.327*	0.695**	0.792**
OTU_52																														-0.0130079	0.0924758	0.0731496	0.367**	0.302*	0.213805
OTU_56																															0.827**	0.753**	0.157177	0.789**	0.817**
OTU_73																																0.624**	0.487**	0.760**	0.871**
OTU_75																																	-0.0623856	0.814**	0.701**
OTU_99																																		0.293*	0.440**
OTU_109																																			0.833**
**The correlation is significant at 0.01 level (one-tailed).
*The correlation is significant at 0.05 level (one-tailed).
